# Supplementary material for: Caulerpin Mitigates Helicobacter pylori-Induced Inflammation via Formyl Peptide Receptors
Source: Int J Mol Sci. 2021 Dec 5;22(23):13154. doi: 10.3390/ijms222313154 (PMC8658387; doi:10.3390/ijms222313154)
Supplement: Supplementary file 1 [file ijms-22-13154-s001.zip]

Archive with 1 entries (1 files):
- ijms-1450178-Supplementary information.pdf
